# Supplementary material for: Polyoxometalate Etching of NMO@NF for Highly Efficient Oxygen Evolution Reaction in Water Splitting
Source: Int J Mol Sci. 2025 Mar 28;26(7):3107. doi: 10.3390/ijms26073107 (PMC11988611; doi:10.3390/ijms26073107)
Supplement: Supplementary file 1 [file ijms-26-03107-s001.zip]

Archive with 1 entries (1 files):
- ijms-3513520-supplementary.pdf
